# Supplementary material for: Effect of Sulfate Carrier Addition on the Microstructure of Calcined Clay Blended Cements
Source: Materials (Basel). 2025 Oct 31;18(21):4972. doi: 10.3390/ma18214972 (PMC12608995; doi:10.3390/ma18214972)
Supplement: Supplementary file 1 [file materials-18-04972-s001.zip]

Archive with 1 entries (1 files):
- materials-3803482-supplementary.pdf
